# Supplementary material for: Tailored phenyl ureas eradicate drug-resistant Mycobacterium tuberculosis by targeting mycolic acid cell wall assembly
Source: Chem Sci. 2025 Apr 30;16(21):9472–83. doi: 10.1039/d5sc02565f (PMC12041881; doi:10.1039/d5sc02565f)
Supplement: SC-016-D5SC02565F-s001 [file SC-016-D5SC02565F-s001.xlsx]

## Sheet: Msmeg_150-p_Hits
Majority protein IDs	id	Gene name	Protein name	Student's T-test Significant aBA106_abA108	-Log Student's T-test p-value aBA106_abA108	Student's T-test q-value aBA106_abA108	Student's T-test Difference aBA106_abA108	essential?	essential ortholog in MTB? (Mycobrowser)
A0QV43	919	lepB	Signal peptidase I	+	4.18449	0.0088	3.23045	unkown	yes
A0QTI3	717	MSMEG_1855	Tetratricopeptide repeat protein, putative	+	4.18149	0.00733333	2.7178	unkown	no
A0R5I8	2165	Polyketide cyclase / dehydrase and lipid transport	MSMEG_6207	+	3.05188	0.0413333	2.59186	unkown	no
A0QQN1	360	MSMEG_0814	Membrane Protein		2.70815	0.0765714	2.20104	unknown	no
A0R2U1	1823	RmlD substrate binding domain superfamily protein	MSMEG_5233	+	5.60193	0.002	2.44517	unkown	no
A0R292	1749	Deazaflavin-dependent nitroreductase family protein	MSMEG_5030	+	5.73319	0.004	2.31802	unkown	no
A0QTB1	688	MSMEG_1777	UsfY protein		2.48698	0.118065	1.24352	no	no
A0R5R8	2200	Transmembrane protein	MSMEG_6288	+	4.45601	0.0045	2.19257	unkown	no
A0QSW8	634	MSMEG_1629	Uncharacterized protein	+	4.18281	0.008	2.17398	unknown	no
A0R1J8	1681	Probable regulatory protein	MSMEG_4779	+	4.35323	0.00577778	2.12689	unkown	no
A0QW33	1052	MSMEG_2790	Exported alanine and valine rich protein		2.23799	0.176526	1.54855	unkown	no
A0QWJ1	1085	yajC	Preprotein translocase, YajC subunit	+	3.55146	0.01975	1.99342	unkown	no
A0QWJ3	1087	secF	Protein-export membrane protein SecF		2.61797	0.0929655	1.7832	unkown	yes
A0QXF1	1232	Polyamine ABC transporter integral membrane protein	MSMEG_3277		2.75637	0.0697778	1.27928	unkown	no
Q3I5Q7	2508	HBHA-like protein, Heparin-binding hemagglutinin	MSMEG_0919	+	4.67366	0.006	1.93237	unkown	no
A0R0Z5	1583	Puromycin N-acetyltransferase, 2.3.-.-	MSMEG_4563	+	4.59717	0.004	1.71853	unkown	no
A0QTV7	765	MSMEG_1981	Deazaflavin-dependent nitroreductase family protein	+	3.48171	0.0213333	1.5967	unkown	no
A0R2T3	1820	Lipid droplet-associated protein	MSMEG_5225	+	2.98323	0.04544	1.58912	unkown	no
A0R2B0	1753	EcsC protein family protein	MSMEG_5048	+	4.10901	0.00707692	1.53933	unkown	no
A0QRA8	448	MSMEG_1049	Methyltransferase	+	3.97223	0.00986667	1.52868	unknown	no	after blast yes
A0R5G4	2148	Transmembrane protein	MSMEG_6182		2.46938	0.11875	1.32944	unkown	no
A0QQB0;A0A1Q4SKR5	306	MSMEG_0690	Iron-sulfur cluster-binding protein	+	4.60447	0.0048	1.39	unknown	no
A0QNZ7	170	MSMEG_0220	Monoacylglycerol lipase	+	3.25905	0.0276522	1.26685	unknown	no
A0QP27	183	mmpL3	Trehalose monomycolate exporter MmpL3	+	3.34987	0.0230909	1.18491	yes	yes
A0R5W0	2228	proZ	MSMEG_6331		2.07729	0.229209	1.03543	unkown	no
A0R782	2380	Secreted protein	MSMEG_6815		2.54955	0.1056	1.38998	unkown	no
A0R5G6	2150	Serine protease	MSMEG_6183	+	3.43757	0.0214	1.05517	unkown	yes/no	Rv3671c

## Sheet: MTB_150-p_Hits
Protein.Ids	Protein.Names	Genes	First.Protein.Description	Student's T-test Significant aBA106-12.5µM_aBA106-12.5µM_noUV	Student's T-test significant	-Log Student's T-test p-value aBA106-12.5µM_aBA106-12.5µM_noUV	Student's T-test q-value aBA106-12.5µM_aBA106-12.5µM_noUV	Student's T-test Difference aBA106-12.5µM_aBA106-12.5µM_noUV	essential according to Mycobrowser?		dysregulated in FP?
I6X7D4	I6X7D4_MYCTU	Rv3463	Conserved protein	+	aBA106-12.5µM_aBA106-12.5µM_noUV	4.25528	0.00207407	2.18234	no
I6X7X3	I6X7X3_MYCTU	lpqG	Probable conserved lipoprotein LpqG	+	aBA106-12.5µM_aBA106-12.5µM_noUV	2.25534	0.0455342	1.06967	no
I6X9Y7	I6X9Y7_MYCTU	Rv0854	Conserved protein	+	aBA106-12.5µM_aBA106-12.5µM_noUV	3.10899	0.018449	1.28313	no
I6XF52	I6XF52_MYCTU	Rv2721c	Possible conserved transmembrane alanine and glycine rich protein	+	aBA106-12.5µM_aBA106-12.5µM_noUV	3.77757	0.00303704	1.31611	no
I6XW38	I6XW38_MYCTU	Rv0730	DNA topoisomerase (ATP-hydrolyzing)	+	aBA106-12.5µM_aBA106-12.5µM_noUV	4.3625	0.00215385	1.56052	no
I6Y2I9	I6Y2I9_MYCTU	Rv3092c	Probable conserved integral membrane protein	+	aBA106-12.5µM_aBA106-12.5µM_noUV	2.24892	0.0458364	1.1961	no
I6Y3V3	I6Y3V3_MYCTU	Rv0473	Possible conserved transmembrane protein	+	aBA106-12.5µM_aBA106-12.5µM_noUV	3.2584	0.015236	1.83481	no
I6Y9K2	I6Y9K2_MYCTU	mrr	Probable restriction system protein Mrr			2.08143	0.0547287	1.05173	no
I6YF40	I6YF40_MYCTU	Rv3075c	Conserved protein	+	aBA106-12.5µM_aBA106-12.5µM_noUV	2.45075	0.0381333	1.06896	no
L0TB61	L0TB61_MYCTU	Rv2037c	Conserved transmembrane protein			2.1117	0.0534431	1.13219	no
L7N692	L7N692_MYCTU	Rv1489	Conserved protein	+	aBA106-12.5µM_aBA106-12.5µM_noUV	3.08535	0.0185243	1.34925	no
O06139	O06139_MYCTU	cydB	Probable integral membrane cytochrome D ubiquinol oxidase (Subunit II) CydB (Cytochrome BD-I oxidase subunit II)	+	aBA106-12.5µM_aBA106-12.5µM_noUV	2.21815	0.0471404	1.03894	no
O06291	HTRA1_MYCTU	htrA1	Probable serine protease HtrA1	+	aBA106-12.5µM_aBA106-12.5µM_noUV	3.9468	0.00260465	1.60248	yes	DegP	no
O06378	O06378_MYCTU	Rv3629c	Probable conserved integral membrane protein	+	aBA106-12.5µM_aBA106-12.5µM_noUV	2.4773	0.0369143	1.80654	no
O06790	O06790_MYCTU	Rv1754c	Conserved protein	+	aBA106-12.5µM_aBA106-12.5µM_noUV	4.48806	0.00266667	2.36397	no
O07175	O07175_MYCTU	pepA	Probable serine protease PepA (Serine proteinase) (MTB32A)	+	aBA106-12.5µM_aBA106-12.5µM_noUV	2.4504	0.0379227	2.10452	no
O07242	O07242_MYCTU	Rv0315	Possible beta-1,3-glucanase	+	aBA106-12.5µM_aBA106-12.5µM_noUV	3.88545	0.00228571	1.02157	no
O07415	O07415_MYCTU	mce1C	Mce-family protein Mce1C	+	aBA106-12.5µM_aBA106-12.5µM_noUV	3.34114	0.012	1.28574	no
I6Y461;O07417	O07417_MYCTU	lprK	Possible Mce-family lipoprotein LprK (Mce-family lipoprotein Mce1E)	+	aBA106-12.5µM_aBA106-12.5µM_noUV	2.73956	0.0298028	1.0804	no
O07739	O07739_MYCTU	Rv1893	Conserved domain protein	+	aBA106-12.5µM_aBA106-12.5µM_noUV	2.65698	0.0326275	1.31374	no
O33283	EPHG_MYCTU	ephG	Epoxide hydrolase EphG	+	aBA106-12.5µM_aBA106-12.5µM_noUV	3.5975	0.00630303	1.39589	no
O50416	O50416_MYCTU	lpqD	Probable conserved lipoprotein LpqD	+	aBA106-12.5µM_aBA106-12.5µM_noUV	2.28464	0.0439813	1.11183	no
O50460	O50460_MYCTU	Rv1245c	Probable short-chain type dehydrogenase/reductase	+	aBA106-12.5µM_aBA106-12.5µM_noUV	3.35348	0.0112208	2.2017	no
O53340	O53340_MYCTU	Rv3194c	Endopeptidase La	+	aBA106-12.5µM_aBA106-12.5µM_noUV	2.29408	0.0437536	1.56685	no
O53363	O53363_MYCTU	Rv3312c	AB hydrolase-1 domain-containing protein	+	aBA106-12.5µM_aBA106-12.5µM_noUV	2.23443	0.0459013	1.72342	no
O53368	SDHC_MYCTU	sdhC	Succinate dehydrogenase 2 membrane subunit SdhC	+	aBA106-12.5µM_aBA106-12.5µM_noUV	2.75777	0.0294676	1.21356	no
O53377	O53377_MYCTU	Rv3327	Probable transposase fusion protein	+	aBA106-12.5µM_aBA106-12.5µM_noUV	2.59741	0.0346582	1.7226	no
O53420	O53420_MYCTU	Rv1072	Probable conserved transmembrane protein	+	aBA106-12.5µM_aBA106-12.5µM_noUV	2.77524	0.0281176	1.3266	no
O53519	O53519_MYCTU	TB16.3	Conserved protein TB16.3	+	aBA106-12.5µM_aBA106-12.5µM_noUV	3.41546	0.00961111	1.35262	no
O53564	O53564_MYCTU	Rv3519	Acetoacetate decarboxylase	+	aBA106-12.5µM_aBA106-12.5µM_noUV	4.08687	0.00164706	3.01681	no
O53572	O53572_MYCTU	Rv3587c	Probable conserved membrane protein	+	aBA106-12.5µM_aBA106-12.5µM_noUV	3.16017	0.0155319	2.26179	yes		slightly upregulated with SQ109 treatment
O53578	ACCD4_MYCTU	accD4	Biotin-dependent long chain acyl-coenzyme A carboxylase beta4 subunit	+	aBA106-12.5µM_aBA106-12.5µM_noUV	4.10093	0.00169697	1.10705	yes		no
O53622	O53622_MYCTU	Rv0077c	Probable oxidoreductase	+	aBA106-12.5µM_aBA106-12.5µM_noUV	2.9025	0.0234576	1.37426	no
O53673	O53673_MYCTU	hsp	Heat shock protein Hsp (Heat-stress-induced ribosome-binding protein A)	+	aBA106-12.5µM_aBA106-12.5µM_noUV	3.76852	0.00292857	1.36173	no
O53749	O53749_MYCTU	Rv0464c	Conserved protein	+	aBA106-12.5µM_aBA106-12.5µM_noUV	2.98028	0.0216071	2.02106	no
O53777	O53777_MYCTU	Rv0580c	Conserved protein	+	aBA106-12.5µM_aBA106-12.5µM_noUV	2.90311	0.0236581	1.88349	no
O53780	LPQN_MYCTU	lpqN	Lipoprotein LpqN	+	aBA106-12.5µM_aBA106-12.5µM_noUV	3.0506	0.0196981	1.778	no
O53842	O53842_MYCTU	Rv0831c	Conserved protein	+	aBA106-12.5µM_aBA106-12.5µM_noUV	3.78353	0.00309434	1.47074	no
O53896	PEPD_MYCTU	pepD	Serine protease PepD	+	aBA106-12.5µM_aBA106-12.5µM_noUV	3.0583	0.0194667	1.406	no
O53897	O53897_MYCTU	moaB2	MoCF_biosynth domain-containing protein	+	aBA106-12.5µM_aBA106-12.5µM_noUV	3.99752	0.00287179	1.2874	no
O53900	Y987_MYCTU	Rv0987	Uncharacterized ABC transporter permease protein Rv0987	+	aBA106-12.5µM_aBA106-12.5µM_noUV	3.18078	0.016044	1.09796	no
O53931	O53931_MYCTU	Rv1780	Conserved protein	+	aBA106-12.5µM_aBA106-12.5µM_noUV	3.92848	0.00254545	1.40558	no
O65935	O65935_MYCTU	Rv1749c	Possible integral membrane protein	+	aBA106-12.5µM_aBA106-12.5µM_noUV	3.83055	0.00219608	1.62311	no
O69637	O69637_MYCTU	Rv3669	Probable conserved transmembrane protein	+	aBA106-12.5µM_aBA106-12.5µM_noUV	4.18137	0.00180645	1.95689	no
O86349	O86349_MYCTU	Rv1457c	Probable unidentified antibiotic-transport integral membrane ABC transporter	+	aBA106-12.5µM_aBA106-12.5µM_noUV	2.23481	0.0461081	4.60305	no
P71590	FHAA_MYCTU	fhaA	FHA domain-containing protein FhaA	+	aBA106-12.5µM_aBA106-12.5µM_noUV	3.958	0.00266667	1.09547	yes		no
P71672	P71672_MYCTU	Rv1404	Probable transcriptional regulatory protein	+	aBA106-12.5µM_aBA106-12.5µM_noUV	3.3516	0.0110769	1.39167	no
P72045	P72045_MYCTU	Rv3779	Probable conserved transmembrane protein alanine and leucine rich	+	aBA106-12.5µM_aBA106-12.5µM_noUV	2.99748	0.0207636	1.3691	no
P75019	P75019_MYCTU	echA21	Possible enoyl-CoA hydratase EchA21 (Enoyl hydrase) (Unsaturated acyl-CoA hydratase) (Crotonase)	+	aBA106-12.5µM_aBA106-12.5µM_noUV	2.88389	0.0235	1.27145	no
P95017	P95017_MYCTU	Rv2536	Probable conserved transmembrane protein	+	aBA106-12.5µM_aBA106-12.5µM_noUV	5.00474	0.0056	1.30603	no
P95227	P95227_MYCTU	fadD2	Probable fatty-acid-CoA ligase FadD2 (Fatty-acid-CoA synthetase) (Fatty-acid-CoA synthase)	+	aBA106-12.5µM_aBA106-12.5µM_noUV	3.75012	0.00353333	2.0357	no
P95289	P95289_MYCTU	Rv1924c	TIGR02611 family protein	+	aBA106-12.5µM_aBA106-12.5µM_noUV	5.29924	0	3.97978	no
P96258	P96258_MYCTU	Rv0412c	Possible conserved membrane protein	+	aBA106-12.5µM_aBA106-12.5µM_noUV	3.75672	0.0037193	2.71343	yes		no
P96277	P96277_MYCTU	Rv0431	Tuberculin related peptide	+	aBA106-12.5µM_aBA106-12.5µM_noUV	5.57128	0	1.54664	no
P96810	P96810_MYCTU	Rv0133	GCN5-related N-acetyltransferase	+	aBA106-12.5µM_aBA106-12.5µM_noUV	2.39782	0.0401421	1.61181	no
P96874	P96874_MYCTU	Rv3269	Conserved protein			2.0712	0.0555556	1.43004	no
P96883	P96883_MYCTU	Rv3278c	Probable conserved transmembrane protein	+	aBA106-12.5µM_aBA106-12.5µM_noUV	2.43491	0.0375401	1.01824	no
P96886	ACCE5_MYCTU	accE5	Biotin-dependent acetyl-/propionyl-coenzyme A carboxylase epsilon subunit	+	aBA106-12.5µM_aBA106-12.5µM_noUV	3.09175	0.01908	1.15377	yes		no
P96900	P96900_MYCTU	Rv3295	Probable transcriptional regulatory protein (Probably TetR-family)	+	aBA106-12.5µM_aBA106-12.5µM_noUV	2.68097	0.0314933	1.60845	no
P9WFC9	Y1636_MYCTU	Rv1636	Universal stress protein Rv1636	+	aBA106-12.5µM_aBA106-12.5µM_noUV	4.55237	0.00311111	1.51677	no
P9WFI5	Y756_MYCTU	Rv0731c	Putative S-adenosyl-L-methionine-dependent methyltransferase Rv0731c	+	aBA106-12.5µM_aBA106-12.5µM_noUV	3.88669	0.00233333	1.79815	no
P9WFJ3	Y146_MYCTU	Rv0146	Putative S-adenosyl-L-methionine-dependent methyltransferase Rv0146	+	aBA106-12.5µM_aBA106-12.5µM_noUV	3.47238	0.00742857	1.17861	no
P9WFN1	Y2140_MYCTU	Rv2140c	UPF0098 protein Rv2140c	+	aBA106-12.5µM_aBA106-12.5µM_noUV	4.4759	0.00243478	1.29925	no
P9WG15	Y2563_MYCTU	Rv2563	Uncharacterized ABC transporter permease Rv2563	+	aBA106-12.5µM_aBA106-12.5µM_noUV	3.07566	0.0183462	1.46909	no
P9WG19	FTSX_MYCTU	ftsX	Cell division protein FtsX	+	aBA106-12.5µM_aBA106-12.5µM_noUV	3.40858	0.00947945	2.42435	yes		no
P9WG21	DRRC_MYCTU	drrC	Probable doxorubicin resistance ABC transporter permease protein DrrC	+	aBA106-12.5µM_aBA106-12.5µM_noUV	5.0264	0.00622222	3.34993	no
P9WGA1	TATA_MYCTU	tatA	Sec-independent protein translocase protein TatA	+	aBA106-12.5µM_aBA106-12.5µM_noUV	3.25853	0.0154091	1.50559	yes		no
P9WGD9	FTSY_MYCTU	ftsY	Signal recognition particle receptor FtsY	+	aBA106-12.5µM_aBA106-12.5µM_noUV	3.9644	0.00273171	2.44818	yes		no
P9WGT9	PSTS2_MYCTU	pstS2	Phosphate-binding protein PstS 2	+	aBA106-12.5µM_aBA106-12.5µM_noUV	4.03946	0.00311111	1.29018	no
P9WH43	RS1_MYCTU	rpsA	30S ribosomal protein S1	+	aBA106-12.5µM_aBA106-12.5µM_noUV	4.47928	0.00254545	1.0645	yes		no
P9WHP5	PSPA_MYCTU	pspA	PspA protein	+	aBA106-12.5µM_aBA106-12.5µM_noUV	4.85508	0.004	2.06816	no
P9WHR1	RIP3_MYCTU	rip3	Putative zinc metalloprotease Rip3	+	aBA106-12.5µM_aBA106-12.5µM_noUV	3.66965	0.0039375	2.73326	no
P9WHW3	PPIA_MYCTU	ppiA	Peptidyl-prolyl cis-trans isomerase A	+	aBA106-12.5µM_aBA106-12.5µM_noUV	3.13841	0.0177083	1.1949	no
P9WIP9	HBHA_MYCTU	hbhA	Heparin-binding hemagglutinin	+	aBA106-12.5µM_aBA106-12.5µM_noUV	3.79127	0.00315385	1.79166	no
P9WIR9	34KD_MYCTU	Rv0954	34 kDa antigenic protein homolog	+	aBA106-12.5µM_aBA106-12.5µM_noUV	3.74103	0.00347541	1.02995	no
P9WIT3	GULDH_MYCTU	Rv1771	L-gulono-1,4-lactone dehydrogenase	+	aBA106-12.5µM_aBA106-12.5µM_noUV	3.75534	0.00365517	2.25535	no
P9WIU9	NUSG_MYCTU	nusG	Transcription termination/antitermination protein NusG	+	aBA106-12.5µM_aBA106-12.5µM_noUV	3.99092	0.0028	1.17626	yes		no
P9WIW1	NUOL_MYCTU	nuoL	NADH-quinone oxidoreductase subunit L	+	aBA106-12.5µM_aBA106-12.5µM_noUV	2.78078	0.0266074	1.1216	no		yes
P9WJ97	INIB_MYCTU	iniB	Isoniazid-induced protein IniB	+	aBA106-12.5µM_aBA106-12.5µM_noUV	3.50048	0.00753623	3.05693	no
P9WJA9	GARA_MYCTU	garA	Glycogen accumulation regulator GarA	+	aBA106-12.5µM_aBA106-12.5µM_noUV	3.10841	0.0182626	1.60467	yes		no
P9WJD7	ESPC_MYCTU	espC	ESX-1 secretion-associated protein EspC	+	aBA106-12.5µM_aBA106-12.5µM_noUV	3.29693	0.0144286	2.04113	no
P9WJE1	ESPA_MYCTU	espA	ESX-1 secretion-associated protein EspA	+	aBA106-12.5µM_aBA106-12.5µM_noUV	4.05338	0.0032	2.16205	no
P9WJV1	MMPL5_MYCTU	mmpL5	Siderophore exporter MmpL5	+	aBA106-12.5µM_aBA106-12.5µM_noUV	4.22765	0.002	1.67308	no
P9WJV5	MMPL3_MYCTU	mmpL3	Trehalose monomycolate exporter MmpL3	+	aBA106-12.5µM_aBA106-12.5µM_noUV	3.27149	0.0151163	1.22296	yes		yes
P9WJY1	Y037_MYCTU	Rv0037c	Uncharacterized MFS-type transporter Rv0037c			2.02253	0.0577712	1.06933	no
P9WJY3	MFS55_MYCTU	Rv1410c	Probable triacylglyceride transporter Rv1410c	+	aBA106-12.5µM_aBA106-12.5µM_noUV	4.98532	0.00509091	3.38256	no
P9WK45	LPRG_MYCTU	lprG	Lipoarabinomannan carrier protein LprG	+	aBA106-12.5µM_aBA106-12.5µM_noUV	3.75523	0.00359322	1.46549	no
P9WKA1	LEP_MYCTU	lepB	Signal peptidase I	+	aBA106-12.5µM_aBA106-12.5µM_noUV	3.15798	0.0164211	1.39263	yes		no
P9WKF5	KAD_MYCTU	adk	Adenylate kinase	+	aBA106-12.5µM_aBA106-12.5µM_noUV	2.72914	0.0293889	1.23119	no
P9WKH3	MHUD_MYCTU	mhuD	Heme oxygenase (mycobilin-producing)	+	aBA106-12.5µM_aBA106-12.5µM_noUV	3.76976	0.00298182	1.58412	no
P9WKL9	Y968_MYCTU	Rv0968	Uncharacterized protein Rv0968	+	aBA106-12.5µM_aBA106-12.5µM_noUV	2.31198	0.0430476	2.32044	no
P9WKN3	Y955_MYCTU	Rv0955	Uncharacterized protein Rv0955	+	aBA106-12.5µM_aBA106-12.5µM_noUV	2.34934	0.0426863	2.03727	no
P9WKU3	Y497_MYCTU	Rv0497	Uncharacterized protein Rv0497	+	aBA106-12.5µM_aBA106-12.5µM_noUV	2.50716	0.0353757	1.34287	yes		no
P9WKW7	Y3788_MYCTU	Rv3788	Uncharacterized protein Rv3788	+	aBA106-12.5µM_aBA106-12.5µM_noUV	2.55506	0.0340599	1.56948	no
P9WL31	Y2895_MYCTU	Rv2895c	Uncharacterized protein Rv2895c	+	aBA106-12.5µM_aBA106-12.5µM_noUV	3.09111	0.0188911	1.1949	no
P9WL87	Y2574_MYCTU	Rv2574	Uncharacterized protein Rv2574	+	aBA106-12.5µM_aBA106-12.5µM_noUV	3.92666	0.00248889	2.07893	no
P9WLA1	Y2560_MYCTU	Rv2560	Uncharacterized protein Rv2560	+	aBA106-12.5µM_aBA106-12.5µM_noUV	3.11822	0.0186392	1.61667	no
P9WLD5	Y2302_MYCTU	Rv2302	Uncharacterized protein Rv2302	+	aBA106-12.5µM_aBA106-12.5µM_noUV	4.96672	0.00466667	1.15681	no
P9WLD7	Y2300_MYCTU	Rv2300c	Probable metallo-hydrolase Rv2300c	+	aBA106-12.5µM_aBA106-12.5µM_noUV	2.3848	0.04056	1.65121	no
P9WLJ5	Y2091_MYCTU	Rv2091c	Uncharacterized protein Rv2091c	+	aBA106-12.5µM_aBA106-12.5µM_noUV	3.00996	0.0204771	1.12087	no
P9WLP5	Y1993_MYCTU	Rv1993c	Uncharacterized protein Rv1993c	+	aBA106-12.5µM_aBA106-12.5µM_noUV	2.57911	0.0341235	2.25463	no
P9WLQ9	Y1836_MYCTU	Rv1836c	Uncharacterized protein Rv1836c	+	aBA106-12.5µM_aBA106-12.5µM_noUV	3.3077	0.0135122	1.38065	no
P9WLY1	Y1417_MYCTU	Rv1417	Uncharacterized protein Rv1417	+	aBA106-12.5µM_aBA106-12.5µM_noUV	2.6369	0.0325161	1.74502	no
P9WM59	Y1109_MYCTU	Rv1109c	Uncharacterized protein Rv1109c	+	aBA106-12.5µM_aBA106-12.5µM_noUV	2.99202	0.0205766	1.68071	no
P9WM71	Y090_MYCTU	Rv0090	Uncharacterized protein Rv0090	+	aBA106-12.5µM_aBA106-12.5µM_noUV	4.01305	0.00294737	2.04878	no
P9WM75	Y085_MYCTU	Rv0085	Uncharacterized protein Rv0085	+	aBA106-12.5µM_aBA106-12.5µM_noUV	2.76862	0.0281739	1.87342	no
P9WM83	Y0569_MYCTU	Rv0569	Uncharacterized protein Rv0569	+	aBA106-12.5µM_aBA106-12.5µM_noUV	4.19028	0.00186667	1.64508	no
P9WM93	Y034_MYCTU	Rv0034	Uncharacterized protein Rv0034	+	aBA106-12.5µM_aBA106-12.5µM_noUV	4.75732	0.00373333	1.22498	no
P9WMA7	Y007_MYCTU	Rv0007	Uncharacterized protein Rv0007	+	aBA106-12.5µM_aBA106-12.5µM_noUV	2.74451	0.0296454	1.02861	no
P9WMH9	Y474_MYCTU	Rv0474	Uncharacterized HTH-type transcriptional regulator Rv0474	+	aBA106-12.5µM_aBA106-12.5µM_noUV	3.33653	0.0123951	1.34161	no
P9WMJ9	DNAK_MYCTU	dnaK	Chaperone protein DnaK	+	aBA106-12.5µM_aBA106-12.5µM_noUV	5.80028	0	1.67352	yes		no
P9WMK1	ACR_MYCTU	hspX	Alpha-crystallin	+	aBA106-12.5µM_aBA106-12.5µM_noUV	4.93927	0.00430769	1.6126	no
P9WMS9	AGBR_MYCTU	Rv3789	Arabinogalactan biosynthesis recruiting protein Rv3789			2.12144	0.0520787	1.17921	yes		no
P9WMT5	GRPE_MYCTU	grpE	Protein GrpE	+	aBA106-12.5µM_aBA106-12.5µM_noUV	5.04413	0.007	1.515	yes		no
P9WMU1	WAG31_MYCTU	wag31	Cell wall synthesis protein Wag31	+	aBA106-12.5µM_aBA106-12.5µM_noUV	6.14001	0	1.866	yes		no
P9WMZ9	PIMG_MYCTU	Rv2181	Polyprenol-phosphate-mannose-dependent alpha-(1-2)-phosphatidylinositol mannoside mannosyltransferase	+	aBA106-12.5µM_aBA106-12.5µM_noUV	3.16956	0.0158696	1.50282	no
P9WNG9	ETFA_MYCTU	etfA	Electron transfer flavoprotein subunit alpha	+	aBA106-12.5µM_aBA106-12.5µM_noUV	4.41972	0.00224	1.88889	yes		no
P9WNK5	ESXB_MYCTU	esxB	ESAT-6-like protein EsxB	+	aBA106-12.5µM_aBA106-12.5µM_noUV	3.90397	0.00238298	2.14756	no
P9WNK7	ESXA_MYCTU	esxA	6 kDa early secretory antigenic target	+	aBA106-12.5µM_aBA106-12.5µM_noUV	2.23813	0.04581	2.92409	no
P9WP07	Y2637_MYCTU	Rv2637	Uncharacterized membrane protein Rv2637	+	aBA106-12.5µM_aBA106-12.5µM_noUV	2.22642	0.0471542	1.16162	no
P9WP09	Y364_MYCTU	Rv0364	Uncharacterized membrane protein Rv0364	+	aBA106-12.5µM_aBA106-12.5µM_noUV	2.87653	0.0262114	1.33589	yes		no
P9WP15	DDN_MYCTU	ddn	Deazaflavin-dependent nitroreductase	+	aBA106-12.5µM_aBA106-12.5µM_noUV	2.26147	0.0448744	1.38384	no
P9WP23	DAPB_MYCTU	dapB	4-hydroxy-tetrahydrodipicolinate reductase	+	aBA106-12.5µM_aBA106-12.5µM_noUV	2.52741	0.0345814	1.93925	yes		no
P9WP63	CRCB1_MYCTU	crcB1	Putative fluoride ion transporter CrcB 1	+	aBA106-12.5µM_aBA106-12.5µM_noUV	2.18793	0.0487521	1.14737	no
P9WP69	COX2_MYCTU	ctaC	Cytochrome c oxidase subunit 2	+	aBA106-12.5µM_aBA106-12.5µM_noUV	4.56149	0.00329412	2.34212	yes		no
P9WPC9	CLPC1_MYCTU	clpC1	ATP-dependent Clp protease ATP-binding subunit ClpC1	+	aBA106-12.5µM_aBA106-12.5µM_noUV	3.91156	0.00243478	1.24223	yes		no
P9WPD1	CLPB_MYCTU	clpB	Chaperone protein ClpB	+	aBA106-12.5µM_aBA106-12.5µM_noUV	4.49142	0.0028	1.36729	yes		no
P9WPE5	CH10_MYCTU	groES	Co-chaperonin GroES	+	aBA106-12.5µM_aBA106-12.5µM_noUV	2.72584	0.0291862	1.12112	yes		no
P9WPE7	CH602_MYCTU	groEL2	Chaperonin GroEL 2	+	aBA106-12.5µM_aBA106-12.5µM_noUV	4.68958	0.0035	1.89934	yes		no
P9WPE9	CH601_MYCTU	groEL1	Chaperonin GroEL 1	+	aBA106-12.5µM_aBA106-12.5µM_noUV	6.08848	0	1.96383	no		no
P9WPM9	C135B_MYCTU	cyp135B1	Putative cytochrome P450 135B1	+	aBA106-12.5µM_aBA106-12.5µM_noUV	2.79794	0.0264962	1.41169	no
P9WPV5	ATPF_MYCTU	atpF	ATP synthase subunit b	+	aBA106-12.5µM_aBA106-12.5µM_noUV	2.90667	0.0238621	1.42771	yes		no
P9WQ67	Y3778_MYCTU	Rv3778c	Uncharacterized protein Rv3778c	+	aBA106-12.5µM_aBA106-12.5µM_noUV	2.41762	0.0384084	1.06518	yes		no
P9WQA7	Y2298_MYCTU	Rv2298	Uncharacterized oxidoreductase Rv2298	+	aBA106-12.5µM_aBA106-12.5µM_noUV	2.57827	0.0339141	1.78751	no
P9WQH7	ACCD5_MYCTU	accD5	Biotin-dependent acetyl-/propionyl-coenzyme A carboxylase beta5 subunit	+	aBA106-12.5µM_aBA106-12.5µM_noUV	5.66477	0	1.40363	yes		no
P9WQN3	FTSH_MYCTU	ftsH	ATP-dependent zinc metalloprotease FtsH	+	aBA106-12.5µM_aBA106-12.5µM_noUV	3.38101	0.01152	1.19033	yes		yes
P9WQP5	6PGL_MYCTU	pgl	6-phosphogluconolactonase	+	aBA106-12.5µM_aBA106-12.5µM_noUV	2.41075	0.0389637	1.10366	no
Q79FN7	Q79FN7_MYCTU	moxR1	Probable transcriptional regulatory protein MoxR1	+	aBA106-12.5µM_aBA106-12.5µM_noUV	6.28184	0	1.49827	yes		no
Q93IG6	Q93IG6_MYCTU	Rv3365c	Conserved protein	+	aBA106-12.5µM_aBA106-12.5µM_noUV	3.29982	0.0146024	1.56894	no

## Sheet: 150p and dysreg by DMJB04 signi
T: Genes	T: First.Protein.Description	SQ109_regulation	Student's T-test Significant Stat_DMJB-04 0.5 µM_Stat_DMSO	-Log Student's T-test p-value Stat_DMJB-04 0.5 µM_Stat_DMSO	Student's T-test Difference Stat_DMJB-04 0.5 µM_Stat_DMSO	-Log Student's T-test p-value aBA106-12.5µM_aBA106-12.5µM_noUV	Student's T-test q-value aBA106-12.5µM_aBA106-12.5µM_noUV	Student's T-test Difference aBA106-12.5µM_aBA106-12.5µM_noUV	-Log Student's T-test p-value DM-JB-68 -5µM_DM-JB-68 -5µM_noUV	Student's T-test Difference DM-JB-68 -5µM_DM-JB-68 -5µM_noUV
pepD	Serine protease PepD		+	3.75313	0.455549	3.0583	0.0194667	1.406	2.36026	0.474188
Rv0431	Tuberculin related peptide		+	1.92708	0.611576	5.57128	0	1.54664	3.10288	1.53948
mmpL5	Siderophore exporter MmpL5		+	3.77533	0.662525	4.22765	0.002	1.67308	0.542004	0.391306
mmpL3	Trehalose monomycolate exporter MmpL3		+	5.36319	0.408649	3.27149	0.0151163	1.22296	0.523203	-0.0507703
Rv0085	Uncharacterized protein Rv0085		+	2.71796	0.613925	2.76862	0.0281739	1.87342	0	-1.27519
ftsH	ATP-dependent zinc metalloprotease FtsH		+	4.83377	0.408175	3.38101	0.01152	1.19033	3.99799	0.712102
Rv0854	Conserved protein		+	2.08719	-0.52305	3.10899	0.018449	1.28313	4.96224	2.19749
Rv1754c	Conserved protein		+	3.13787	-0.726974	4.48806	0.00266667	2.36397	5.29124	2.21325
Rv0412c	Possible conserved membrane protein		+	2.67617	-0.438201	3.75672	0.0037193	2.71343	3.2075	1.01178
Rv2302	Uncharacterized protein Rv2302		+	2.03381	-1.8226	4.96672	0.00466667	1.15681	4.87896	1.91933
esxB	ESAT-6-like protein EsxB		+	1.76969	-0.75565	3.90397	0.00238298	2.14756	3.12821	1.95695

## Sheet: MTB_150pHIts_not227-p1_signific
Protein.Ids	Protein.Names	Genes	First.Protein.Description	-Log Student's T-test p-value aBA106-12.5µM_aBA106-12.5µM_noUV	Student's T-test q-value aBA106-12.5µM_aBA106-12.5µM_noUV	Student's T-test Difference aBA106-12.5µM_aBA106-12.5µM_noUV	-Log Student's T-test p-value DM-JB-68 -5µM_DM-JB-68 -5µM_noUV	Student's T-test Difference DM-JB-68 -5µM_DM-JB-68 -5µM_noUV
P9WQH7	ACCD5_MYCTU	accD5	Biotin-dependent acetyl-/propionyl-coenzyme A carboxylase beta5 subunit	5.66477	0	1.40363	2.70774	0.602576
P95289	P95289_MYCTU	Rv1924c	TIGR02611 family protein	5.29924	0	3.97978	1.42438	0.851157
P9WG21	DRRC_MYCTU	drrC	Probable doxorubicin resistance ABC transporter permease protein DrrC	5.0264	0.00622222	3.34993	0.144996	0.129148
P9WJY3	MFS55_MYCTU	Rv1410c	Probable triacylglyceride transporter Rv1410c	4.98532	0.00509091	3.38256	3.22155	0.954311
P9WM93	Y034_MYCTU	Rv0034	Uncharacterized protein Rv0034	4.75732	0.00373333	1.22498	0.918119	0.31543
I6X7D4	I6X7D4_MYCTU	Rv3463	Conserved protein	4.25528	0.00207407	2.18234	1.27291	-0.198118
P9WJV1	MMPL5_MYCTU	mmpL5	Siderophore exporter MmpL5	4.22765	0.002	1.67308	0.542004	0.391306
O69637	O69637_MYCTU	Rv3669	Probable conserved transmembrane protein	4.18137	0.00180645	1.95689	2.35925	0.869489
O53578	ACCD4_MYCTU	accD4	Biotin-dependent long chain acyl-coenzyme A carboxylase beta4 subunit	4.10093	0.00169697	1.10705	1.60289	0.357913
O53564	O53564_MYCTU	Rv3519	Acetoacetate decarboxylase	4.08687	0.00164706	3.01681	2.58551	-0.533561
P9WM71	Y090_MYCTU	Rv0090	Uncharacterized protein Rv0090	4.01305	0.00294737	2.04878	1.66338	-0.423198
P9WL87	Y2574_MYCTU	Rv2574	Uncharacterized protein Rv2574	3.92666	0.00248889	2.07893	1.05534	0.135011
O65935	O65935_MYCTU	Rv1749c	Possible integral membrane protein	3.83055	0.00219608	1.62311	3.25474	0.772481
P9WIP9	HBHA_MYCTU	hbhA	Heparin-binding hemagglutinin	3.79127	0.00315385	1.79166	0.584758	0.181503
P9WIT3	GULDH_MYCTU	Rv1771	L-gulono-1,4-lactone dehydrogenase	3.75534	0.00365517	2.25535	2.24665	-0.281543
P9WHR1	RIP3_MYCTU	rip3	Putative zinc metalloprotease Rip3	3.66965	0.0039375	2.73326	3.45974	0.791625
O33283	EPHG_MYCTU	ephG	Epoxide hydrolase EphG	3.5975	0.00630303	1.39589	0.608224	-0.1072
P9WG19	FTSX_MYCTU	ftsX	Cell division protein FtsX	3.40858	0.00947945	2.42435	1.05628	0.373224
P9WQN3	FTSH_MYCTU	ftsH	ATP-dependent zinc metalloprotease FtsH	3.38101	0.01152	1.19033	3.99799	0.712102
Q93IG6	Q93IG6_MYCTU	Rv3365c	Conserved protein	3.29982	0.0146024	1.56894	2.11828	0.457637
P9WJV5	MMPL3_MYCTU	mmpL3	Trehalose monomycolate exporter MmpL3	3.27149	0.0151163	1.22296	0.523203	-0.0507703
I6Y3V3	I6Y3V3_MYCTU	Rv0473	Possible conserved transmembrane protein	3.2584	0.015236	1.83481	3.87559	0.743695
O53900	Y987_MYCTU	Rv0987	Uncharacterized ABC transporter permease protein Rv0987	3.18078	0.016044	1.09796	1.40516	-0.291263
P9WMZ9	PIMG_MYCTU	Rv2181	Polyprenol-phosphate-mannose-dependent alpha-(1-2)-phosphatidylinositol mannoside mannosyltransferase	3.16956	0.0158696	1.50282	0.104144	0.0510199
O53572	O53572_MYCTU	Rv3587c	Probable conserved membrane protein	3.16017	0.0155319	2.26179	3.89651	0.8256
P96886	ACCE5_MYCTU	accE5	Biotin-dependent acetyl-/propionyl-coenzyme A carboxylase epsilon subunit	3.09175	0.01908	1.15377	0.880742	0.274951
L7N692	L7N692_MYCTU	Rv1489	Conserved protein	3.08535	0.0185243	1.34925	0.340791	-0.0750437
P9WG15	Y2563_MYCTU	Rv2563	Uncharacterized ABC transporter permease Rv2563	3.07566	0.0183462	1.46909	2.00982	0.608806
O53896	PEPD_MYCTU	pepD	Serine protease PepD	3.0583	0.0194667	1.406	2.36026	0.474188
P72045	P72045_MYCTU	Rv3779	Probable conserved transmembrane protein alanine and leucine rich	2.99748	0.0207636	1.3691	0.222212	0.0722423
O53749	O53749_MYCTU	Rv0464c	Conserved protein	2.98028	0.0216071	2.02106	0.0508748	0.00520277
O53622	O53622_MYCTU	Rv0077c	Probable oxidoreductase	2.9025	0.0234576	1.37426	2.83279	0.322401
P75019	P75019_MYCTU	echA21	Possible enoyl-CoA hydratase EchA21 (Enoyl hydrase) (Unsaturated acyl-CoA hydratase) (Crotonase)	2.88389	0.0235	1.27145	2.49472	0.586268
P9WP09	Y364_MYCTU	Rv0364	Uncharacterized membrane protein Rv0364	2.87653	0.0262114	1.33589	0.0953002	0.108935
P9WPM9	C135B_MYCTU	cyp135B1	Putative cytochrome P450 135B1	2.79794	0.0264962	1.41169	2.78969	-0.491933
P9WIW1	NUOL_MYCTU	nuoL	NADH-quinone oxidoreductase subunit L	2.78078	0.0266074	1.1216	1.3711	0.16043
O53420	O53420_MYCTU	Rv1072	Probable conserved transmembrane protein	2.77524	0.0281176	1.3266	0.539704	-0.178288
P9WM75	Y085_MYCTU	Rv0085	Uncharacterized protein Rv0085	2.76862	0.0281739	1.87342	0	-1.27519
O53368	SDHC_MYCTU	sdhC	Succinate dehydrogenase 2 membrane subunit SdhC	2.75777	0.0294676	1.21356	0.955556	-0.435971
P9WKF5	KAD_MYCTU	adk	Adenylate kinase	2.72914	0.0293889	1.23119	1.74393	0.80439
P96900	P96900_MYCTU	Rv3295	Probable transcriptional regulatory protein (Probably TetR-family)	2.68097	0.0314933	1.60845	2.11422	0.964185
P9WLY1	Y1417_MYCTU	Rv1417	Uncharacterized protein Rv1417	2.6369	0.0325161	1.74502	1.42173	0.34905
O53377	O53377_MYCTU	Rv3327	Probable transposase fusion protein	2.59741	0.0346582	1.7226	1.64978	-0.926579
P9WQA7	Y2298_MYCTU	Rv2298	Uncharacterized oxidoreductase Rv2298	2.57827	0.0339141	1.78751	0.377728	-0.18269
O06378	O06378_MYCTU	Rv3629c	Probable conserved integral membrane protein	2.4773	0.0369143	1.80654	0.370874	0.1476
P96810	P96810_MYCTU	Rv0133	GCN5-related N-acetyltransferase	2.39782	0.0401421	1.61181	4.74536	-1.44435
P9WLD7	Y2300_MYCTU	Rv2300c	Probable metallo-hydrolase Rv2300c	2.3848	0.04056	1.65121	0.837621	-0.230884
P9WKN3	Y955_MYCTU	Rv0955	Uncharacterized protein Rv0955	2.34934	0.0426863	2.03727	0.279448	0.11394
P9WKL9	Y968_MYCTU	Rv0968	Uncharacterized protein Rv0968	2.31198	0.0430476	2.32044	0.697637	0.674057
P9WP15	DDN_MYCTU	ddn	Deazaflavin-dependent nitroreductase	2.26147	0.0448744	1.38384	1.20467	-0.277994
I6Y2I9	I6Y2I9_MYCTU	Rv3092c	Probable conserved integral membrane protein	2.24892	0.0458364	1.1961	1.79943	0.26448
O86349	O86349_MYCTU	Rv1457c	Probable unidentified antibiotic-transport integral membrane ABC transporter	2.23481	0.0461081	4.60305	1.00377	0.626762
O53363	O53363_MYCTU	Rv3312c	AB hydrolase-1 domain-containing protein	2.23443	0.0459013	1.72342	0.0681195	0.0385556
P9WP07	Y2637_MYCTU	Rv2637	Uncharacterized membrane protein Rv2637	2.22642	0.0471542	1.16162	0.178516	0.0689383
O06139	O06139_MYCTU	cydB	Probable integral membrane cytochrome D ubiquinol oxidase (Subunit II) CydB (Cytochrome BD-I oxidase subunit II)	2.21815	0.0471404	1.03894	2.44111	0.636229
P9WP63	CRCB1_MYCTU	crcB1	Putative fluoride ion transporter CrcB 1	2.18793	0.0487521	1.14737	2.99176	0.420137

## Sheet: MTB_150pHIts_not227-p1
Symbol color	Symbol type	Symbol size	Show label	Protein.Group	Protein.Ids	Protein.Names	Genes	First.Protein.Description	Student's T-test Significant aBA106-12.5µM_aBA106-12.5µM_noUV	Student's T-test significant	-Log Student's T-test p-value aBA106-12.5µM_aBA106-12.5µM_noUV	Student's T-test q-value aBA106-12.5µM_aBA106-12.5µM_noUV	Student's T-test Difference aBA106-12.5µM_aBA106-12.5µM_noUV	Student's T-test Test statistic aBA106-12.5µM_aBA106-12.5µM_noUV	-Log Student's T-test p-value DM-JB-68 -5µM_DM-JB-68 -5µM_noUV	Student's T-test Difference DM-JB-68 -5µM_DM-JB-68 -5µM_noUV	DMSO_A	DMSO_B	DMSO_C	DMSO_D	aBA106-12.5µM_A	aBA106-12.5µM_B	aBA106-12.5µM_C	aBA106-12.5µM_D	aBA106-12.5µM_noUV_A	aBA106-12.5µM_noUV_B	aBA106-12.5µM_noUV_C	aBA106-12.5µM_noUV_D	DM-JB-68 -5µM_A	DM-JB-68 -5µM_B	DM-JB-68 -5µM_C	DM-JB-68 -5µM_D	DM-JB-68 -5µM_noUV_A	DM-JB-68 -5µM_noUV_B	DM-JB-68 -5µM_noUV_C	DM-JB-68 -5µM_noUV_D	DM-JB-68 -5µM_competition-25µM_aBA227A	DM-JB-68 -5µM_competition-25µM_aBA227B	DM-JB-68 -5µM_competition-25µM_aBA227C	DM-JB-68 -5µM_competition-25µM_aBA227D
Color2 [A=255, R=255, G=0, B=0]	1	4		I6X7D4	I6X7D4	I6X7D4_MYCTU	Rv3463	Conserved protein	+	aBA106-12.5µM_aBA106-12.5µM_noUV	4.25528	0.00207407	2.18234	10.0734	1.27291	-0.198118	11.8309	11.9484	11.8927	12.0129	14.4091	13.5616	14.5224	14.2016	11.9446	12.0759	11.9534	11.9913	11.7333	11.8907	11.8671	11.7597	12.0151	12.1351	11.8052	12.0879	11.6311	11.7651	11.8943	11.8344
Color2 [A=255, R=255, G=0, B=0]	1	4		I6Y2I9	I6Y2I9	I6Y2I9_MYCTU	Rv3092c	Probable conserved integral membrane protein	+	aBA106-12.5µM_aBA106-12.5µM_noUV	2.24892	0.0458364	1.1961	4.20771	1.79943	0.26448	10.8539	10.5228	10.9083	10.3672	12.6858	11.9501	11.441	11.6519	10.8718	10.5972	10.5897	10.8857	11.0256	11.0973	10.9938	10.7563	10.647	10.6596	10.7603	10.7482	10.9965	11.0108	10.8998	10.8262
Color2 [A=255, R=255, G=0, B=0]	1	4		I6Y3V3	I6Y3V3	I6Y3V3_MYCTU	Rv0473	Possible conserved transmembrane protein	+	aBA106-12.5µM_aBA106-12.5µM_noUV	3.2584	0.015236	1.83481	6.66568	3.87559	0.743695	11.2406	11.0098	11.1778	10.9705	13.5283	12.5199	12.6814	12.3847	10.8964	10.9909	10.7082	11.1797	11.7849	11.5829	11.6088	11.5763	10.7114	11.0261	10.8587	10.9821	11.6732	11.7789	11.4572	11.7998
Color2 [A=255, R=255, G=0, B=0]	1	4		I6YCR8	I6YCR8	I6YCR8_MYCTU	Rv3689	Probable conserved transmembrane protein			1.32846	0.167446	1.8838	2.83848	0	0.0822399	NaN	10.8386	10.0693	NaN	12.7865	11.5427	10.8086	11.3342	NaN	10.0822	9.38619	NaN	9.76684	9.6475	9.66377	9.76314	9.62808	NaN	NaN	NaN	9.37501	9.40196	9.69691	NaN
Color2 [A=255, R=255, G=0, B=0]	1	4		L0TB61	L0TB61	L0TB61_MYCTU	Rv2037c	Conserved transmembrane protein			2.1117	0.0534431	1.13219	3.92782	3.0169	0.690226	10.15	9.71573	9.85563	8.8382	10.7647	10.3539	10.9041	10.2318	9.29646	9.9441	9.65142	8.83385	10.2945	10.167	10.287	10.2737	9.8473	9.30682	9.52756	9.57963	10.5508	10.099	10.165	9.90716
Color2 [A=255, R=255, G=0, B=0]	1	4		L7N692	L7N692	L7N692_MYCTU	Rv1489	Conserved protein	+	aBA106-12.5µM_aBA106-12.5µM_noUV	3.08535	0.0185243	1.34925	6.18556	0.340791	-0.0750437	13.0022	13.3467	13.565	13.4698	15.3742	14.4956	14.7233	14.7215	13.3208	13.2721	13.6138	13.7108	13.2932	13.4237	13.4169	13.4233	13.3053	13.4289	13.4054	13.7178	13.2692	13.2004	13.4131	13.6852
Color2 [A=255, R=255, G=0, B=0]	1	4		O06139	O06139	O06139_MYCTU	cydB	Probable integral membrane cytochrome D ubiquinol oxidase (Subunit II) CydB (Cytochrome BD-I oxidase subunit II)	+	aBA106-12.5µM_aBA106-12.5µM_noUV	2.21815	0.0471404	1.03894	4.14402	2.44111	0.636229	13.7095	14.0712	14.231	13.3182	15.3363	15.0734	14.8755	14.3177	13.9915	14.141	13.7464	13.5684	14.7855	14.7136	14.6876	14.3167	13.9574	14.1967	14.0362	13.7681	14.7257	14.6555	14.4047	14.0194
Color2 [A=255, R=255, G=0, B=0]	1	4		O06378	O06378	O06378_MYCTU	Rv3629c	Probable conserved integral membrane protein	+	aBA106-12.5µM_aBA106-12.5µM_noUV	2.4773	0.0369143	1.80654	4.69831	0.370874	0.1476	9.38891	10.2676	9.52121	10.2288	12.0365	11.3405	11.2494	10.9932	10.0631	10.1238	9.41579	8.79087	10.2566	10.0723	9.78783	9.85297	9.96998	10.1681	9.62488	9.61638	10.1991	10.0834	10.0271	NaN
Color2 [A=255, R=255, G=0, B=0]	1	4		O07424	O07424	O07424_MYCTU	Rv0180c	Probable conserved transmembrane protein			1.69713	0.100177	1.44044	3.13933	1.97643	0.931596	11.7861	11.7222	11.5022	12.1833	13.1902	12.4967	12.7199	12.9071	11.1432	10.3156	11.7386	12.3547	12.0573	12.184	12.1419	12.2891	11.4404	11.141	10.5939	11.7705	12.1668	12.3654	12.6093	12.2489
Color2 [A=255, R=255, G=0, B=0]	1	4		O33283	O33283	EPHG_MYCTU	ephG	Epoxide hydrolase EphG	+	aBA106-12.5µM_aBA106-12.5µM_noUV	3.5975	0.00630303	1.39589	7.69303	0.608224	-0.1072	13.044	13.239	13.1074	13.121	15.1816	14.436	14.6651	14.5168	13.1044	13.4022	13.3097	13.3997	13.2592	13.2201	13.2039	13.1186	13.3521	13.4274	13.3727	13.0784	13.2794	13.2406	13.2004	13.0519
Color2 [A=255, R=255, G=0, B=0]	1	4		O53148	O53148	O53148_MYCTU	Rv1456c	Probable unidentified antibiotic-transport integral membrane ABC transporter			1.65276	0.103503	1.10984	4.36408	0.424376	0.398479	11.5632	11.5921	NaN	11.371	11.6567	11.5503	11.6224	NaN	10.8368	10.1631	NaN	NaN	11.6323	11.571	11.6909	11.4067	11.2038	11.9996	10.3269	NaN	11.3281	11.6255	11.7904	NaN
Color2 [A=255, R=255, G=0, B=0]	1	4		O53363	O53363	O53363_MYCTU	Rv3312c	AB hydrolase-1 domain-containing protein	+	aBA106-12.5µM_aBA106-12.5µM_noUV	2.23443	0.0459013	1.72342	4.60221	0.0681195	0.0385556	10.8239	10.5492	11.0127	10.9308	13.3226	12.1159	12.3109	11.9045	10.794	10.6134	10.6628	NaN	10.6706	10.7917	10.7379	10.4939	10.3439	11.0186	10.2706	10.9068	10.8191	10.7957	10.3638	NaN
Color2 [A=255, R=255, G=0, B=0]	1	4		O53368	O53368	SDHC_MYCTU	sdhC	Succinate dehydrogenase 2 membrane subunit SdhC	+	aBA106-12.5µM_aBA106-12.5µM_noUV	2.75777	0.0294676	1.21356	5.34872	0.955556	-0.435971	11.8854	12.0229	12.4128	12.6154	14.0457	13.2855	13.4695	13.4566	12.2456	11.9608	12.5668	12.6299	12.1357	12.2911	12.4481	12.1528	12.3688	12.3389	12.7777	13.2861	12.2249	12.3539	12.4296	12.0405
Color2 [A=255, R=255, G=0, B=0]	1	4		O53377	O53377	O53377_MYCTU	Rv3327	Probable transposase fusion protein	+	aBA106-12.5µM_aBA106-12.5µM_noUV	2.59741	0.0346582	1.7226	5.59056	1.64978	-0.926579	9.87193	10.0483	NaN	10.5272	12.4147	11.5207	11.616	11.762	9.80984	9.94189	NaN	10.5655	9.49701	9.30828	9.61172	9.59243	10.1892	9.93102	11.2822	10.3132	9.36801	9.48292	9.50822	11.2443
Color2 [A=255, R=255, G=0, B=0]	1	4		O53420	O53420	O53420_MYCTU	Rv1072	Probable conserved transmembrane protein	+	aBA106-12.5µM_aBA106-12.5µM_noUV	2.77524	0.0281176	1.3266	5.39113	0.539704	-0.178288	11.5537	11.2283	10.6802	11.8086	12.9845	12.4766	12.4737	12.1379	10.6789	11.3016	11.4415	11.3444	10.9053	10.8517	11.0032	11.0298	11.1276	11.3235	10.7085	11.3436	11.0752	11.1201	11.1367	NaN
Color2 [A=255, R=255, G=0, B=0]	1	4		O53564	O53564	O53564_MYCTU	Rv3519	Acetoacetate decarboxylase	+	aBA106-12.5µM_aBA106-12.5µM_noUV	4.08687	0.00164706	3.01681	9.40936	2.58551	-0.533561	13.6189	13.7525	13.9506	13.9703	18.1192	16.7948	17.1699	16.7828	14.2384	14.2685	14.285	14.0075	13.5833	13.8176	13.643	13.3722	14.0023	14.2798	14.1341	14.1343	13.8155	14.1147	14.0781	13.5205
Color2 [A=255, R=255, G=0, B=0]	1	4		O53572	O53572	O53572_MYCTU	Rv3587c	Probable conserved membrane protein	+	aBA106-12.5µM_aBA106-12.5µM_noUV	3.16017	0.0155319	2.26179	9.47741	3.89651	0.8256	NaN	NaN	NaN	10.1845	12.0115	11.2615	11.4834	11.5058	NaN	NaN	9.33626	9.27126	10.2525	10.1711	10.3079	10.2913	9.37612	9.48408	NaN	NaN	10.4821	10.4683	9.96165	11.4044
Color2 [A=255, R=255, G=0, B=0]	1	4		O53578	O53578	ACCD4_MYCTU	accD4	Biotin-dependent long chain acyl-coenzyme A carboxylase beta4 subunit	+	aBA106-12.5µM_aBA106-12.5µM_noUV	4.10093	0.00169697	1.10705	9.46325	1.60289	0.357913	15.1545	15.4565	15.109	15.0753	14.8737	14.4682	14.7441	14.9431	13.6009	13.5302	13.7098	13.7599	13.7339	14.0571	13.92	14.1898	13.7928	13.48	13.5281	13.6681	13.5541	14.022	14.2205	13.8628
Color2 [A=255, R=255, G=0, B=0]	1	4		O53622	O53622	O53622_MYCTU	Rv0077c	Probable oxidoreductase	+	aBA106-12.5µM_aBA106-12.5µM_noUV	2.9025	0.0234576	1.37426	5.70747	2.83279	0.322401	12.3005	12.2423	12.4589	12.368	14.4007	13.4705	13.9271	13.3422	12.3861	12.4202	12.4009	12.4362	12.6751	12.6073	12.4811	12.4268	12.256	12.2151	12.197	12.2327	12.6229	12.5371	12.6525	12.2893
Color2 [A=255, R=255, G=0, B=0]	1	4		O53749	O53749	O53749_MYCTU	Rv0464c	Conserved protein	+	aBA106-12.5µM_aBA106-12.5µM_noUV	2.98028	0.0216071	2.02106	5.90734	0.0508748	0.00520277	13.9603	13.9842	14.2909	14.1991	17.2859	15.8749	16.0342	15.8785	14.1931	14.2173	14.2993	14.2796	14.1743	14.2712	14.1135	14.1735	14.1527	14.209	14.1522	14.1978	14.0061	14.1097	14.1251	13.7665
Color2 [A=255, R=255, G=0, B=0]	1	4		O53896	O53896	PEPD_MYCTU	pepD	Serine protease PepD	+	aBA106-12.5µM_aBA106-12.5µM_noUV	3.0583	0.0194667	1.406	7.0723	2.36026	0.474188	10.5383	10.042	NaN	NaN	10.6424	10.4231	10.5113	10.2224	8.69896	NaN	9.033	9.39942	10.2377	10.1569	10.267	10.1647	9.517	9.8615	NaN	9.81859	10.5513	10.5671	10.2717	10.8705
Color2 [A=255, R=255, G=0, B=0]	1	4		O53900	O53900	Y987_MYCTU	Rv0987	Uncharacterized ABC transporter permease protein Rv0987	+	aBA106-12.5µM_aBA106-12.5µM_noUV	3.18078	0.016044	1.09796	6.44686	1.40516	-0.291263	11.5907	11.3655	11.4637	11.7862	13.1078	12.5462	12.6102	12.327	11.5684	11.4253	11.6151	11.5908	11.415	11.2936	11.3351	11.3484	11.4965	11.9462	11.4793	11.6351	11.2834	11.1034	11.3784	11.5482
Color2 [A=255, R=255, G=0, B=0]	1	4		O53910	O53910	O53910_MYCTU	chaA	Probable ionic transporter integral membrane protein ChaA			1.82169	0.0800736	1.11672	3.62896	0.962037	-0.688545	9.38064	9.42547	NaN	9.49859	11.3751	10.6621	10.3579	10.2087	9.57	9.4734	9.55931	NaN	8.76997	8.88728	9.02695	8.71421	8.70444	9.1873	10.2571	10.0037	9.01104	8.98153	9.43119	9.33801
Color2 [A=255, R=255, G=0, B=0]	1	4		O65935	O65935	O65935_MYCTU	Rv1749c	Possible integral membrane protein	+	aBA106-12.5µM_aBA106-12.5µM_noUV	3.83055	0.00219608	1.62311	8.47313	3.25474	0.772481	12.587	13.1976	13.1707	13.2183	14.5103	14.3484	14.2449	14.043	12.2413	12.5631	12.9101	12.9396	13.426	13.8156	13.5586	13.3799	12.6094	12.8779	12.8624	12.7404	13.3262	13.6821	13.5524	13.1396
Color2 [A=255, R=255, G=0, B=0]	1	4		O69637	O69637	O69637_MYCTU	Rv3669	Probable conserved transmembrane protein	+	aBA106-12.5µM_aBA106-12.5µM_noUV	4.18137	0.00180645	1.95689	9.77694	2.35925	0.869489	12.9623	13.0623	12.8857	12.931	14.8431	14.2907	14.1258	14.1319	12.4187	12.107	12.4142	12.6241	13.3696	13.073	13.1947	13.3553	12.2085	12.4284	12.0137	12.8641	13.3525	13.4348	13.1393	13.192
Color2 [A=255, R=255, G=0, B=0]	1	4		O86314	O86314	O86314_MYCTU	Rv1231c	Probable membrane protein			1.11554	0.224691	1.3334	2.22505	0.336019	0.105108	9.23409	10.4968	10.7457	10.4361	10.7011	9.97078	10.5734	9.9847	NaN	7.92392	8.79889	10.1994	10.1389	10.4328	9.88406	9.97284	10.1058	10.0132	10.0488	9.84037	10.1164	10.3105	10.4253	10.6383
Color2 [A=255, R=255, G=0, B=0]	1	4		O86349	O86349	O86349_MYCTU	Rv1457c	Probable unidentified antibiotic-transport integral membrane ABC transporter	+	aBA106-12.5µM_aBA106-12.5µM_noUV	2.23481	0.0461081	4.60305	5.36584	1.00377	0.626762	NaN	9.78591	8.74495	9.30489	13.4097	13.0121	12.5015	12.1119	6.94078	NaN	9.37072	NaN	9.69095	9.17585	9.11151	8.50415	8.00592	8.81936	8.27948	8.87065	9.72415	9.20594	9.34897	6.9034
Color2 [A=255, R=255, G=0, B=0]	1	4		P71767	P71767	P71767_MYCTU	Rv1487	Conserved membrane protein			1.61455	0.10881	1.40394	3.18903	0.731083	-0.312973	10.5312	10.4081	NaN	10.3582	11.8902	10.5199	11.3153	11.1904	10.2065	9.13725	NaN	10.1312	9.41659	9.86222	9.77415	9.73418	9.61122	10.3218	9.77617	10.3299	9.37199	10.0111	9.00465	NaN
Color2 [A=255, R=255, G=0, B=0]	1	4		P72045	P72045	P72045_MYCTU	Rv3779	Probable conserved transmembrane protein alanine and leucine rich	+	aBA106-12.5µM_aBA106-12.5µM_noUV	2.99748	0.0207636	1.3691	5.95221	0.222212	0.0722423	11.2206	11.0421	11.1995	10.9952	13.345	12.4275	12.6966	12.4265	11.3341	11.3811	11.1636	11.5403	11.5321	11.3545	11.456	11.443	11.1672	11.3219	11.2703	11.7371	11.3262	11.6384	11.4308	11.2464
Color2 [A=255, R=255, G=0, B=0]	1	4		P75019	P75019	P75019_MYCTU	echA21	Possible enoyl-CoA hydratase EchA21 (Enoyl hydrase) (Unsaturated acyl-CoA hydratase) (Crotonase)	+	aBA106-12.5µM_aBA106-12.5µM_noUV	2.88389	0.0235	1.27145	5.6604	2.49472	0.586268	13.0489	12.8085	12.867	12.9701	14.298	13.4196	14.0175	13.7303	12.8199	12.7469	12.5356	12.2771	13.4269	13.3623	13.5698	13.5383	13.0147	12.6014	13.1177	12.8185	13.6368	13.5479	13.4657	13.3434
Color2 [A=255, R=255, G=0, B=0]	1	4		P95289	P95289	P95289_MYCTU	Rv1924c	TIGR02611 family protein	+	aBA106-12.5µM_aBA106-12.5µM_noUV	5.29924	0	3.97978	15.2492	1.42438	0.851157	9.53224	9.85594	10.0585	11.0187	15.0167	14.1844	14.1516	14.1745	10.3608	9.98603	10.6324	10.6289	11.1968	11.4057	11.4472	10.987	9.7791	10.2205	10.4088	11.2237	11.0441	11.3908	11.048	11.6471
Color2 [A=255, R=255, G=0, B=0]	1	4		P96810	P96810	P96810_MYCTU	Rv0133	GCN5-related N-acetyltransferase	+	aBA106-12.5µM_aBA106-12.5µM_noUV	2.39782	0.0401421	1.61181	4.52386	4.74536	-1.44435	11.8248	12.0088	12.4587	12.5534	14.9447	13.6845	13.9673	13.4313	12.7379	12.1006	12.3998	12.3423	11.1619	11.4245	11.1501	11.0318	12.3899	12.6877	12.704	12.764	10.9315	11.2558	11.3723	10.6525
Color2 [A=255, R=255, G=0, B=0]	1	4		P96874	P96874	P96874_MYCTU	Rv3269	Conserved protein			2.0712	0.0555556	1.43004	3.84717	1.33136	0.761756	14.28	14.2916	14.6735	14.0748	15.98	15.2094	15.2879	14.9341	13.2159	13.7601	14.0747	14.6407	14.2422	14.3537	14.0563	14.1141	13.7288	13.5659	12.5566	13.868	13.9788	14.4918	14.3283	14.1494
Color2 [A=255, R=255, G=0, B=0]	1	4		P96886	P96886	ACCE5_MYCTU	accE5	Biotin-dependent acetyl-/propionyl-coenzyme A carboxylase epsilon subunit	+	aBA106-12.5µM_aBA106-12.5µM_noUV	3.09175	0.01908	1.15377	6.20284	0.880742	0.274951	17.292	17.3267	16.9519	16.6728	16.4598	15.9946	16.4321	16.4642	14.844	15.0348	15.4174	15.4395	14.8849	15.2854	15.0663	15.499	15.0932	14.7894	15.0083	14.7448	14.785	15.1884	15.4567	15.1584
Color2 [A=255, R=255, G=0, B=0]	1	4		P96900	P96900	P96900_MYCTU	Rv3295	Probable transcriptional regulatory protein (Probably TetR-family)	+	aBA106-12.5µM_aBA106-12.5µM_noUV	2.68097	0.0314933	1.60845	5.16495	2.11422	0.964185	11.8178	11.4224	11.562	10.8555	13.3614	12.2925	12.7418	12.2802	11.5048	10.9844	10.6364	11.1164	12.0152	12.1959	11.8141	11.9479	11.4481	10.8411	11.3651	10.4619	12.2145	12.31	11.9296	12.3028
Color2 [A=255, R=255, G=0, B=0]	1	4		P9WG15	P9WG15	Y2563_MYCTU	Rv2563	Uncharacterized ABC transporter permease Rv2563	+	aBA106-12.5µM_aBA106-12.5µM_noUV	3.07566	0.0183462	1.46909	6.1595	2.00982	0.608806	11.8638	12.196	12.1867	11.917	13.6625	12.9319	13.3434	13.0625	11.4908	11.5963	11.7574	12.2795	12.3767	12.3064	12.2329	12.4183	11.8296	11.523	11.424	12.1226	12.3059	12.4185	12.3099	12.4375
Color2 [A=255, R=255, G=0, B=0]	1	4		P9WG19	P9WG19	FTSX_MYCTU	ftsX	Cell division protein FtsX	+	aBA106-12.5µM_aBA106-12.5µM_noUV	3.40858	0.00947945	2.42435	7.10587	1.05628	0.373224	11.1056	11.0802	10.7084	11.2078	13.9812	12.9828	12.8998	12.8992	10.7288	11.0198	10.1737	11.1434	11.1687	11.3265	11.259	11.0516	10.5214	10.5605	11.2371	10.994	11.2126	11.2933	10.7944	11.598
Color2 [A=255, R=255, G=0, B=0]	1	4		P9WG21	P9WG21	DRRC_MYCTU	drrC	Probable doxorubicin resistance ABC transporter permease protein DrrC	+	aBA106-12.5µM_aBA106-12.5µM_noUV	5.0264	0.00622222	3.34993	13.6973	0.144996	0.129148	9.46856	9.67645	9.95259	10.5686	13.9805	13.0592	13.1968	13.0501	10.1236	9.79607	9.79477	10.1724	10.3131	9.80681	10.2138	10.0493	9.49836	10.4492	9.33573	10.5831	10.174	10.3556	9.872	10.9125
Color2 [A=255, R=255, G=0, B=0]	1	4		P9WHR1	P9WHR1	RIP3_MYCTU	rip3	Putative zinc metalloprotease Rip3	+	aBA106-12.5µM_aBA106-12.5µM_noUV	3.66965	0.0039375	2.73326	7.92771	3.45974	0.791625	11.9803	12.0732	12.4578	12.5468	15.2833	13.9844	14.5528	14.055	11.4769	11.4246	12.1303	11.9107	12.5049	12.5513	12.3501	12.511	11.528	11.8249	11.5059	11.892	11.9949	12.6117	12.512	11.9417
Color2 [A=255, R=255, G=0, B=0]	1	4		P9WIP9	P9WIP9	HBHA_MYCTU	hbhA	Heparin-binding hemagglutinin	+	aBA106-12.5µM_aBA106-12.5µM_noUV	3.79127	0.00315385	1.79166	8.33709	0.584758	0.181503	15.1937	15.3057	15.266	15.4541	17.0908	16.7108	16.6395	16.359	14.9573	14.567	14.8099	15.2993	15.0789	15.0507	14.8117	14.9344	14.6255	14.8898	14.5235	15.111	14.8541	15.1045	14.8355	15.409
Color2 [A=255, R=255, G=0, B=0]	1	4		P9WIT3	P9WIT3	GULDH_MYCTU	Rv1771	L-gulono-1,4-lactone dehydrogenase	+	aBA106-12.5µM_aBA106-12.5µM_noUV	3.75534	0.00365517	2.25535	8.2143	2.24665	-0.281543	14.815	14.858	14.9401	14.9336	18.0855	16.929	17.1048	16.9939	14.9385	15.1347	15.0022	15.0163	14.8093	14.9917	14.775	14.79	15.182	15.0269	15.2116	15.0717	14.6658	14.8364	14.8935	14.726
Color2 [A=255, R=255, G=0, B=0]	1	4		P9WIW1	P9WIW1	NUOL_MYCTU	nuoL	NADH-quinone oxidoreductase subunit L	+	aBA106-12.5µM_aBA106-12.5µM_noUV	2.78078	0.0266074	1.1216	5.40465	1.3711	0.16043	11.8965	11.8937	12.1267	12.3407	13.8558	13.2473	13.1702	13.0311	12.3915	12.2169	12.2831	11.9264	12.5443	12.4412	12.5567	12.433	12.2533	12.4626	12.3781	12.2394	12.5543	12.4923	12.2489	12.2371
Color2 [A=255, R=255, G=0, B=0]	1	4		P9WJV1	P9WJV1	MMPL5_MYCTU	mmpL5	Siderophore exporter MmpL5	+	aBA106-12.5µM_aBA106-12.5µM_noUV	4.22765	0.002	1.67308	9.96163	0.542004	0.391306	10.7145	10.3651	10.9245	10.8317	12.8808	12.1845	12.377	12.2043	10.6971	10.8443	10.6448	10.7682	10.8575	10.6461	10.8254	10.8173	9.54259	10.7631	10.2256	11.0497	10.8599	10.3825	10.6806	10.999
Color2 [A=255, R=255, G=0, B=0]	1	4		P9WJV5	P9WJV5	MMPL3_MYCTU	mmpL3	Trehalose monomycolate exporter MmpL3	+	aBA106-12.5µM_aBA106-12.5µM_noUV	3.27149	0.0151163	1.22296	6.70315	0.523203	-0.0507703	13.6858	13.732	13.8432	13.967	15.6307	14.9455	15.0092	14.8351	13.9159	13.7757	13.9351	13.902	13.9621	13.9601	13.844	13.9328	13.88	14.0295	13.9656	14.027	13.7653	13.9249	13.899	13.5353
Color2 [A=255, R=255, G=0, B=0]	1	4		P9WJX5	P9WJX5	Y849_MYCTU	Rv0849	Uncharacterized MFS-type transporter Rv0849			1.90783	0.0666361	1.21672	3.53023	0.0366456	0.0125875	8.90076	NaN	10.0018	10.0286	10.9117	10.6168	10.8943	10.2519	9.39983	9.15627	8.92279	10.3288	9.86821	9.71018	9.50927	9.94316	9.81389	9.65582	9.90689	9.60388	9.73501	9.38002	9.17609	9.90994
Color2 [A=255, R=255, G=0, B=0]	1	4		P9WJY1	P9WJY1	Y037_MYCTU	Rv0037c	Uncharacterized MFS-type transporter Rv0037c			2.02253	0.0577712	1.06933	4.08487	0.890039	-0.447738	10.2318	9.81181	NaN	10.9879	11.759	11.0854	11.8031	11.1412	10.1712	NaN	10.6748	10.2876	10.2932	10.2126	9.97413	10.2215	10.1658	10.7093	10.3435	11.2739	10.191	10.0456	10.3592	10.8407
Color2 [A=255, R=255, G=0, B=0]	1	4		P9WJY3	P9WJY3	MFS55_MYCTU	Rv1410c	Probable triacylglyceride transporter Rv1410c	+	aBA106-12.5µM_aBA106-12.5µM_noUV	4.98532	0.00509091	3.38256	13.477	3.22155	0.954311	11.9266	11.9626	12.246	12.5362	16.3273	15.4806	15.3155	15.5007	12.394	11.9838	12.2539	12.4622	13.2738	13.2706	13.2485	13.0578	11.982	12.1108	12.3409	12.5998	13.3534	12.934	13.1424	13.4285
Color2 [A=255, R=255, G=0, B=0]	1	4		P9WKF5	P9WKF5	KAD_MYCTU	adk	Adenylate kinase	+	aBA106-12.5µM_aBA106-12.5µM_noUV	2.72914	0.0293889	1.23119	5.98582	1.74393	0.80439	11.675	11.4	11.0274	11.1934	11.2537	11.268	11.3258	11.1275	9.9823	9.61521	NaN	10.4402	11.5241	11.2091	11.069	11.3642	10.1862	10.3807	10.2187	11.1632	11.7261	11.6198	11.2261	11.8465
Color2 [A=255, R=255, G=0, B=0]	1	4		P9WKL9	P9WKL9	Y968_MYCTU	Rv0968	Uncharacterized protein Rv0968	+	aBA106-12.5µM_aBA106-12.5µM_noUV	2.31198	0.0430476	2.32044	4.80189	0.697637	0.674057	10.0735	10.249	11.027	10.354	13.2978	11.6746	12.6137	12.2184	NaN	9.5775	10.1408	10.6738	10.4748	10.656	10.387	10.3607	9.44395	8.69455	10.8334	10.2104	10.416	10.6425	10.6805	11.3253
Color2 [A=255, R=255, G=0, B=0]	1	4		P9WKN3	P9WKN3	Y955_MYCTU	Rv0955	Uncharacterized protein Rv0955	+	aBA106-12.5µM_aBA106-12.5µM_noUV	2.34934	0.0426863	2.03727	5.7717	0.279448	0.11394	NaN	NaN	NaN	7.99486	11.9678	11.1419	11.4277	10.8829	9.40555	NaN	NaN	9.23004	9.86866	9.64945	9.4418	9.74092	9.40866	NaN	9.71388	NaN	10.0176	9.77443	9.15385	8.76357
Color2 [A=255, R=255, G=0, B=0]	1	4		P9WKQ7	P9WKQ7	Y883_MYCTU	Rv0883c	Uncharacterized protein Rv0883c			1.48488	0.130652	1.16159	3.20505	0	-1.1407	8.6005	NaN	NaN	NaN	8.04253	8.79985	8.39817	NaN	7.36944	6.70313	7.68321	NaN	8.65917	7.99513	7.24692	8.32339	9.19686	NaN	NaN	NaN	7.53461	8.40818	8.38127	NaN
Color2 [A=255, R=255, G=0, B=0]	1	4		P9WL87	P9WL87	Y2574_MYCTU	Rv2574	Uncharacterized protein Rv2574	+	aBA106-12.5µM_aBA106-12.5µM_noUV	3.92666	0.00248889	2.07893	8.8141	1.05534	0.135011	11.8046	12.1169	12.4144	12.335	15.0202	13.9361	14.5728	14.3049	12.2209	12.4683	12.4738	12.3552	12.3541	12.2916	12.3915	12.1428	12.1722	12.152	12.249	12.0667	12.2024	12.4192	12.2014	12.1774
Color2 [A=255, R=255, G=0, B=0]	1	4		P9WLD7	P9WLD7	Y2300_MYCTU	Rv2300c	Probable metallo-hydrolase Rv2300c	+	aBA106-12.5µM_aBA106-12.5µM_noUV	2.3848	0.04056	1.65121	4.49568	0.837621	-0.230884	11.2468	11.1095	NaN	11.378	13.8029	12.6132	12.7326	12.2792	11.5684	10.8322	11.3598	11.0627	11.0611	11.0794	11.0339	10.5827	11.1245	11.3745	11.119	11.0627	10.9693	10.8719	11.0567	NaN
Color2 [A=255, R=255, G=0, B=0]	1	4		P9WLY1	P9WLY1	Y1417_MYCTU	Rv1417	Uncharacterized protein Rv1417	+	aBA106-12.5µM_aBA106-12.5µM_noUV	2.6369	0.0325161	1.74502	5.70686	1.42173	0.34905	NaN	10.3957	11.3135	10.2021	12.8898	11.7725	12.3417	12.1527	10.2703	10.5401	NaN	10.8222	10.6012	10.6839	10.7334	10.7089	10.1734	10.2512	10.192	10.7147	10.6595	10.7422	10.6908	10.8971
Color2 [A=255, R=255, G=0, B=0]	1	4		P9WM71	P9WM71	Y090_MYCTU	Rv0090	Uncharacterized protein Rv0090	+	aBA106-12.5µM_aBA106-12.5µM_noUV	4.01305	0.00294737	2.04878	9.13081	1.66338	-0.423198	12.041	11.9462	11.994	12.0918	14.8865	13.9583	14.0804	13.9868	12.1357	12.2834	12.1892	12.1084	11.6413	11.5143	11.7178	11.3939	11.9665	11.7483	11.9334	12.3119	11.4501	11.4834	11.5688	12.0631
Color2 [A=255, R=255, G=0, B=0]	1	4		P9WM75	P9WM75	Y085_MYCTU	Rv0085	Uncharacterized protein Rv0085	+	aBA106-12.5µM_aBA106-12.5µM_noUV	2.76862	0.0281739	1.87342	6.10847	0	-1.27519	NaN	8.42791	NaN	NaN	10.5175	9.92545	10.1884	9.92445	NaN	7.78057	8.83673	8.17932	7.62091	7.96945	8.36207	7.58225	NaN	NaN	9.15886	NaN	8.5334	8.45549	7.55249	NaN
Color2 [A=255, R=255, G=0, B=0]	1	4		P9WM93	P9WM93	Y034_MYCTU	Rv0034	Uncharacterized protein Rv0034	+	aBA106-12.5µM_aBA106-12.5µM_noUV	4.75732	0.00373333	1.22498	12.3139	0.918119	0.31543	11.571	12.3741	12.3697	12.0161	12.9514	12.8557	13.13	12.9665	11.7464	11.523	11.8879	11.8464	12.0034	11.905	12.2161	12.0941	11.523	12.1794	11.7811	11.4733	12.1377	12.1395	12.1389	11.762
Color2 [A=255, R=255, G=0, B=0]	1	4		P9WMR7	P9WMR7	IXTPA_MYCTU	Rv1341	dITP/XTP pyrophosphatase			1.75732	0.0898213	1.95935	3.48918	1.42683	0.753259	10.5964	11.3994	10.2308	9.36014	10.9167	10.9737	11.2883	10.5361	9.16667	NaN	9.95676	7.78471	10.7113	10.8798	10.8323	10.8898	10.8661	9.86722	10.0091	9.55782	11.0031	10.6745	10.7651	9.5763
Color2 [A=255, R=255, G=0, B=0]	1	4		P9WMS9	P9WMS9	AGBR_MYCTU	Rv3789	Arabinogalactan biosynthesis recruiting protein Rv3789			2.12144	0.0520787	1.17921	3.94735	0.321773	0.229579	NaN	10.941	NaN	10.5711	12.3681	11.7009	11.4427	11.5362	10.7285	10.1796	10.3052	11.1177	10.64	10.5123	10.7099	11.0076	9.93132	11.0553	10.477	NaN	10.3365	10.5903	10.1372	12.1646
Color2 [A=255, R=255, G=0, B=0]	1	4		P9WMZ9	P9WMZ9	PIMG_MYCTU	Rv2181	Polyprenol-phosphate-mannose-dependent alpha-(1-2)-phosphatidylinositol mannoside mannosyltransferase	+	aBA106-12.5µM_aBA106-12.5µM_noUV	3.16956	0.0158696	1.50282	6.41572	0.104144	0.0510199	10.6762	10.5868	10.4146	10.5776	12.5129	11.6778	12.0057	11.6992	10.8124	10.529	10.2253	10.3176	10.5432	10.4697	10.7709	10.8214	10.2861	10.9642	10.3882	10.7627	10.3835	10.3379	10.5785	10.2388
Color2 [A=255, R=255, G=0, B=0]	1	4		P9WP07	P9WP07	Y2637_MYCTU	Rv2637	Uncharacterized membrane protein Rv2637	+	aBA106-12.5µM_aBA106-12.5µM_noUV	2.22642	0.0471542	1.16162	4.16109	0.178516	0.0689383	11.4563	10.9434	10.4921	10.9652	12.7543	12.1064	11.8327	12.0755	11.3953	10.5183	11.2814	10.9274	11.3761	11.203	11.2195	11.1088	11.1343	11.3866	10.7717	11.339	11.6801	11.0625	10.9974	11.4843
Color2 [A=255, R=255, G=0, B=0]	1	4		P9WP09	P9WP09	Y364_MYCTU	Rv0364	Uncharacterized membrane protein Rv0364	+	aBA106-12.5µM_aBA106-12.5µM_noUV	2.87653	0.0262114	1.33589	5.64184	0.0953002	0.108935	10.2716	11.3729	10.8699	11.2534	12.5142	12.1351	11.7152	11.7123	11.0466	10.6972	10.6054	10.3841	10.8717	10.7714	10.8916	10.9542	10.7801	11.3172	9.5817	11.3742	11.0079	10.6063	10.9237	10.6783
Color2 [A=255, R=255, G=0, B=0]	1	4		P9WP15	P9WP15	DDN_MYCTU	ddn	Deazaflavin-dependent nitroreductase	+	aBA106-12.5µM_aBA106-12.5µM_noUV	2.26147	0.0448744	1.38384	4.23385	1.20467	-0.277994	15.0586	15.2099	15.2086	14.9377	17.0506	15.7815	15.92	15.6258	14.7249	14.8143	14.6825	14.6209	14.3499	14.5341	14.2243	14.2216	14.807	14.6836	14.6029	14.3483	14.2866	14.4719	14.6401	14.0967
Color2 [A=255, R=255, G=0, B=0]	1	4		P9WP63	P9WP63	CRCB1_MYCTU	crcB1	Putative fluoride ion transporter CrcB 1	+	aBA106-12.5µM_aBA106-12.5µM_noUV	2.18793	0.0487521	1.14737	4.08201	2.99176	0.420137	NaN	10.6344	9.47937	10.2651	12.4299	11.4674	11.9128	11.459	10.3705	10.9198	10.9772	10.4123	11.1089	11.0197	11.0643	11.0672	10.7234	10.7599	10.643	10.4533	10.896	11.1335	10.7999	11.6155
Color2 [A=255, R=255, G=0, B=0]	1	4		P9WPM9	P9WPM9	C135B_MYCTU	cyp135B1	Putative cytochrome P450 135B1	+	aBA106-12.5µM_aBA106-12.5µM_noUV	2.79794	0.0264962	1.41169	5.44663	2.78969	-0.491933	12.6551	12.7232	12.7887	13.208	15.1225	14.1473	14.4396	14.1017	12.9412	12.8262	13.0658	13.3312	12.5768	12.5921	12.5101	12.5686	12.7955	13.1039	13.1143	13.2016	12.431	12.4819	12.5256	12.4433
Color2 [A=255, R=255, G=0, B=0]	1	4		P9WQ99	P9WQ99	AMIA2_MYCTU	amiA2	Putative amidase AmiA2			1.96789	0.0640142	1.28429	3.64523	1.87325	0.334449	11.6615	11.922	12.1092	11.7497	14.3167	12.8372	12.9878	12.9441	11.9619	11.8922	12.0912	12.0034	12.4181	12.6531	12.5581	12.4507	12.3258	12.3234	12.0393	12.0537	12.4352	12.47	12.8093	12.2218
Color2 [A=255, R=255, G=0, B=0]	1	4		P9WQA7	P9WQA7	Y2298_MYCTU	Rv2298	Uncharacterized oxidoreductase Rv2298	+	aBA106-12.5µM_aBA106-12.5µM_noUV	2.57827	0.0339141	1.78751	4.92602	0.377728	-0.18269	13.1645	13.4023	13.938	13.3245	16.2303	14.8222	14.8995	14.7433	13.1524	13.3997	13.4805	13.5127	13.2001	13.9174	13.1897	13.1902	13.6568	13.4903	13.2914	13.7896	12.9836	13.453	13.5819	12.9284
Color2 [A=255, R=255, G=0, B=0]	1	4		P9WQH7	P9WQH7	ACCD5_MYCTU	accD5	Biotin-dependent acetyl-/propionyl-coenzyme A carboxylase beta5 subunit	+	aBA106-12.5µM_aBA106-12.5µM_noUV	5.66477	0	1.40363	17.5939	2.70774	0.602576	16.7349	16.9428	16.4927	16.3163	16.1538	15.9123	16.2199	16.246	14.7066	14.746	14.7877	14.6772	15.0376	15.289	15.1292	15.3623	14.8267	14.4975	14.654	14.4297	14.929	15.2572	15.399	15.0713
Color2 [A=255, R=255, G=0, B=0]	1	4		P9WQN3	P9WQN3	FTSH_MYCTU	ftsH	ATP-dependent zinc metalloprotease FtsH	+	aBA106-12.5µM_aBA106-12.5µM_noUV	3.38101	0.01152	1.19033	7.02333	3.99799	0.712102	12.3326	12.1829	12.3195	12.3374	13.6446	12.9752	12.9982	12.9362	11.9613	11.9203	11.9446	11.9667	12.8354	12.713	12.6961	12.6546	12.1676	12.0481	11.8387	11.9964	12.6641	12.7963	12.6412	12.4473
Color2 [A=255, R=255, G=0, B=0]	1	4		Q93IG6	Q93IG6	Q93IG6_MYCTU	Rv3365c	Conserved protein	+	aBA106-12.5µM_aBA106-12.5µM_noUV	3.29982	0.0146024	1.56894	6.78482	2.11828	0.457637	12.6125	12.56	12.855	12.8667	14.7783	13.8742	13.9739	13.8215	12.5296	12.6439	12.6079	12.3908	12.9178	12.8629	12.8389	13.0169	12.4577	12.2635	12.3289	12.7559	12.7998	12.8682	12.8452	12.8986

## Sheet: 150p and dysreg by DMJB04
T: Protein.Ids	T: Genes	T: First.Protein.Description	SQ109_regulation	Student's T-test Significant Stat_DMJB-04 0.5 µM_Stat_DMSO	-Log Student's T-test p-value Stat_DMJB-04 0.5 µM_Stat_DMSO	Student's T-test Difference Stat_DMJB-04 0.5 µM_Stat_DMSO	-Log Student's T-test p-value aBA106-12.5µM_aBA106-12.5µM_noUV	Student's T-test q-value aBA106-12.5µM_aBA106-12.5µM_noUV	Student's T-test Difference aBA106-12.5µM_aBA106-12.5µM_noUV	-Log Student's T-test p-value DM-JB-68 -5µM_DM-JB-68 -5µM_noUV	Student's T-test Difference DM-JB-68 -5µM_DM-JB-68 -5µM_noUV
L7N675	PPE18	PPE family protein PPE18			0.94613	0.745825	0	1	3.54737	4.73992	3.44238
O06139	cydB	Probable integral membrane cytochrome D ubiquinol oxidase (Subunit II) CydB (Cytochrome BD-I oxidase subunit II)			1.03427	0.606325	2.21815	0.0471404	1.03894	2.44111	0.636229
O06347	cpsA	Possible conserved protein CpsA		+	1.98558	0.5016	0	1	1.79786	0	0.190572
O53896	pepD	Serine protease PepD		+	3.75313	0.455549	3.0583	0.0194667	1.406	2.36026	0.474188
P96277	Rv0431	Tuberculin related peptide		+	1.92708	0.611576	5.57128	0	1.54664	3.10288	1.53948
P9WHT9	prcB	Proteasome subunit beta			1.67271	0.444975	0	0.958648	1.12134	2.18913	1.62267
P9WJ79	mftC	Mycofactocin maturase MftC		+	2.88012	0.589075	0.827832	0.325914	1.21773	0.772503	0.718194
P9WJG3	carD	RNA polymerase-binding transcription factor CarD		+	1.9172	0.4324	1.85381	0.0744577	1.65898	1.72435	1.27242
P9WJH7	ndkA	Nucleoside diphosphate kinase			1.58561	0.464475	1.80809	0.0824242	1.0979	1.34219	1.65831
P9WJV1	mmpL5	Siderophore exporter MmpL5		+	3.77533	0.662525	4.22765	0.002	1.67308	0.542004	0.391306
P9WJV5	mmpL3	Trehalose monomycolate exporter MmpL3		+	5.36319	0.408649	3.27149	0.0151163	1.22296	0.523203	-0.0507703
P9WJX5	Rv0849	Uncharacterized MFS-type transporter Rv0849		+	3.6686	0.77835	1.90783	0.0666361	1.21672	0.0366456	0.0125875
P9WKL9	Rv0968	Uncharacterized protein Rv0968			1.61767	0.41675	2.31198	0.0430476	2.32044	0.697637	0.674057
P9WLP5	Rv1993c	Uncharacterized protein Rv1993c			1.57156	0.642624	2.57911	0.0341235	2.25463	4.66923	1.32779
P9WLS1	Rv1813c	Uncharacterized protein Rv1813c			1.32891	0.7294	0	0.98835	1.04044	0	NaN
P9WM75	Rv0085	Uncharacterized protein Rv0085		+	2.71796	0.613925	2.76862	0.0281739	1.87342	0	-1.27519
P9WQN3	ftsH	ATP-dependent zinc metalloprotease FtsH		+	4.83377	0.408175	3.38101	0.01152	1.19033	3.99799	0.712102
Q6MWX1	PPE60	PE family protein PPE60		+	2.53066	0.728775	0	0.992273	3.54737	2.36996	3.44238
I6X9Y7	Rv0854	Conserved protein		+	2.08719	-0.52305	3.10899	0.018449	1.28313	4.96224	2.19749
I6YCR8	Rv3689	Probable conserved transmembrane protein			0.967241	-0.692525	1.32846	0.167446	1.8838	0	0.0822399
L7N685	usfY	UsfY protein			1.70087	-1.01588	0	1	1.91875	0.545713	-0.327742
O06790	Rv1754c	Conserved protein		+	3.13787	-0.726974	4.48806	0.00266667	2.36397	5.29124	2.21325
O06815	Rv1444c	ATPase		+	2.87297	-0.709725	0	1	2.1455	0.316768	0.689478
O07739	Rv1893	Conserved domain protein			0.663312	-0.45565	2.65698	0.0326275	1.31374	1.12529	1.52698
P96258	Rv0412c	Possible conserved membrane protein		+	2.67617	-0.438201	3.75672	0.0037193	2.71343	3.2075	1.01178
P9WJA9	garA	Glycogen accumulation regulator GarA			0.664136	-0.438325	3.10841	0.0182626	1.60467	0	2.05895
P9WJD7	espC	ESX-1 secretion-associated protein EspC			1.22764	-1.20242	3.29693	0.0144286	2.04113	3.98203	1.77955
P9WKH3	mhuD	Heme oxygenase (mycobilin-producing)			1.02628	-0.512	3.76976	0.00298182	1.58412	3.8174	1.91916
P9WLD5	Rv2302	Uncharacterized protein Rv2302		+	2.03381	-1.8226	4.96672	0.00466667	1.15681	4.87896	1.91933
P9WLQ1	Rv1987	Uncharacterized protein Rv1987	down		0.726191	-0.548125	1.69681	0.0996264	1.23612	2.51746	1.23327
P9WNK5	esxB	ESAT-6-like protein EsxB		+	1.76969	-0.75565	3.90397	0.00238298	2.14756	3.12821	1.95695
P9WNK7	esxA	6 kDa early secretory antigenic target			0.851237	-0.4288	2.23813	0.04581	2.92409	4.13498	3.06564
